# Supplementary material for: Tailoring Cod Gelatin Structure and Physical Properties with Acid and Alkaline Extraction
Source: Polymers (Basel). 2019 Oct 21;11(10):1724. doi: 10.3390/polym11101724 (PMC6835541; doi:10.3390/polym11101724)
Supplement: Supplementary file 1 [file polymers-11-01724-s001.zip]

Archive with 1 entries (1 files):
- polymers-621719-supplementary.pptx
